# Supplementary material for: Impact of Condensed Tannin and Sulfur Dioxide Addition on Acetaldehyde Accumulation and Anthocyanin Profile of Vitis vinifera L. Cv. Cabernet Sauvignon Wines During Alcoholic Fermentation
Source: Molecules. 2024 Nov 5;29(22):5238. doi: 10.3390/molecules29225238 (PMC11596415; doi:10.3390/molecules29225238)
Supplement: Supplementary file 1 [file molecules-29-05238-s001.zip]

Archive with 1 entries (1 files):
- molecules-3259261-supplementary.pdf
